# Supplementary material for: Assessment of the human bone lacuno-canalicular network at the nanoscale and impact of spatial resolution
Source: Sci Rep. 2020 Mar 12;10:4567. doi: 10.1038/s41598-020-61269-8 (PMC7067834; doi:10.1038/s41598-020-61269-8)
Supplement: Supplementary file 6 — Supplementary Table S1:Quantitative parameters computed for all the reconstructed volumes at 30 nm. [file 41598_2020_61269_MOESM6_ESM.xlsx]

## Sheet: 30nm
	Lc.N	Lc.TV	BV	Lc.TV/BV (%)	Lc.N/BV	Lc.V	Cell.V	Lc.V/Cell.V (%)
		(10-5 mm3)	(10-3 mm3)		(104mm-3)	(µm3)	(104 µm3)
A1	7	0.19	0.18	1.1	4	276.5±129.7	2.2±1.1	1.32±1.13
A2	7	0.19	0.18	1.08	4	269.9±122.6	2.3±1.1	1.20±0.37
A3	3	0.11	0.18	0.62	1.7	371.3±180.0	3.1±1.9	1.41±0.84
A4	3	0.1	0.13	0.77	2.2	343.1±25.3	3.5±1.7	1.10±0.40
A5	8	0.34	0.16	2.1	4.9	426.0±206.9	1.6±0.6	2.61±0.83
A6	4	0.17	0.18	0.91	2.2	415.1±216.4	3.0±1.9	1.56±0.82
A7	5	0.17	0.15	1.13	3.4	332.7±202.1	2.6±0.6	1.35±0.90
Mean All	5.3	0.18	0.17	1.1	3.2	347.8	2.6	1.61
Std. All	1.9	0.07	0.02	0.45	1.1	167.3	1.2	1.19
Sample	Lc.S	Lc.L1	Lc.L2	Lc.L3	Lc.L1	Lc.L2	Lc.SMI
ID	(µm2)	(µm)	(µm)	(µm)	/Lc.L2	/Lc.L3
A1	345.9±93.1	18.0±4.3	8.1±2.2	4.3±1.0	2.4±0.9	1.9±0.6	3.1±0.5
A2	279.2±102.1	13.9±3.5	8.6±2.3	4.7±1.0	1.7±0.5	1.9±0.6	3.3±0.2
A3	368.4±91.2	17.2±2.8	9.2±2.1	5.4±1.3	2.0±0.8	1.7±0.4	3.3±0.3
A4	386.7±65.5	19.7±5.6	9.3±1.6	4.3±1.0	2.2±0.8	2.3±0.8	3.0±0.5
A5	380.9±123.2	16.3±3.3	9.3±2.2	6.0±1.6	1.8±0.5	1.6±0.3	3.4±0.4
A6	471.2±220.7	17.9±4.7	11.6±3.4	4.4±1.7	1.6±0.6	3.0±1.4	2.8±0.4
A7	355.5±149.4	17.6±4.4	9.5±2.4	4.5±0.8	1.9±0.6	2.1±0.4	2.8±0.5
Mean All	369.7	17.2	9.4	4.8	1.9	2.1	3.1
Std. All	127.3	4	2.4	1.3	0.7	0.7	0.5
Sample	Ca.TV	LCN.TV	Ca.TV/BV	LCN.TV/BV	Ca.V	Ca.V/Cell.V	Ca.V/Lc.V
ID	(10-5 mm3)	(10-5 mm3)	(%)	(%)	(µm3)	(%)	(%)
A1	0.09	0.29	0.53	1.63	134.2±68.7	0.63±0.10	54.2±28.5
A2	0.08	0.27	0.48	1.56	119.7±70.8	0.55±0.25	54.2±37.6
A3	0.04	0.15	0.2	0.82	121.7±58.6	0.42±0.07	36.9±18.8
A4	0.03	0.14	0.26	1.03	113.5±56.4	0.32±0.04	32.8±15.4
A5	0.08	0.42	0.49	2.59	98.4±31.0	0.64±0.18	26.6±8.8
A6	0.07	0.24	0.41	1.32	186.4±102.6	0.65±0.13	49.0±21.4
A7	0.02	0.18	0.11	1.24	32.8±19.1	0.13±0.08	10.1±3.0
Mean All	0.06	0.24	0.35	1.45	115.3	0.48	37.7
Std. All	0.03	0.09	0.15	0.53	68.8	0.23	26.7
Sample	Ca.N	Ca.N	Ca.N	Ca.N	Ca.N	Ca.N	Ca.N
ID	(r=1.2 µm)	(r=3.0 µm)	(r=4.8 µm)	(r=6.6 µm)	(r=8.4 µm)	(r=10.2 µm)	(r=12.0 µm)
A1	88.0±32.9	88.6±38.7	101.1±40.5	118.0±57.4	127.6±51.4	150.1±50.9	162.0±42.8
A2	71.1±42.0	83.0±56.1	85.0±54.3	80.3±59.7	78.1±55.6	83.4±64.9	83.9±61.3
A3	80.7±18.5	90.3±22.0	86.3±23.7	81.0±21.5	88.0±30.3	92.7±47.5	122.3±60.7
A4	93.7±20.6	67.7±26.9	79.0±40.1	72.0±38.6	67.3±37.9	75.7±39.8	71.3±18.7
A5	82.6±36.2	98.1±44.7	102.8±41.8	98.5±36.3	104.5±35.6	114.5±35.0	149.8±57.4
A6	100.0±72.9	116.3±70.0	122.3±63.9	134.5±90.5	148.0±97.5	160.8±95.3	186.0±93.5
A7	41.6±42.2	35.2±42.4	27.2±32.0	16.8±14.3	17.6±16.9	22.8±30.5	23.8±32.3
Mean All	78.5	83.8	87.7	88	92.5	103.1	117.9
Std. All	41.3	48.5	49.1	58.3	60.4	65.7	73.5
Sample	Ca.N/Lc.S	Ca.N/Lc.S	Ca.N/Lc.S	Ca.N/Lc.S	Ca.N/Lc.S	Ca.N/Lc.S	Ca.N/Lc.S
ID	(µm-2,	(µm-2,	(µm-2,	(µm-2,	(µm-2,	(µm-2,	(µm-2,
	r=1.2 µm)	r=3.0 µm)	r=4.8 µm)	r=6.6 µm)	r=8.4 µm)	r=10.2 µm)	r=12.0 µm)
A1	0.26±0.09	0.25±0.05	0.29±0.07	0.34±0.11	0.37±0.10	0.43±0.09	0.48±0.12
A2	0.26±0.09	0.30±0.12	0.31±0.14	0.29±0.15	0.29±0.14	0.31±0.17	0.31±0.18
A3	0.22±0.02	0.25±0.00	0.23±0.04	0.22±0.06	0.25±0.10	0.26±0.13	0.34±0.17
A4	0.24±0.02	0.17±0.04	0.20±0.08	0.18±0.08	0.17±0.08	0.19±0.08	0.18±0.02
A5	0.21±0.03	0.25±0.04	0.26±0.05	0.26±0.06	0.28±0.08	0.31±0.08	0.41±0.14
A6	0.20±0.05	0.23±0.07	0.26±0.07	0.28±0.11	0.30±0.11	0.35±0.15	0.42±0.19
A7	0.10±0.06	0.08±0.07	0.06±0.05	0.04±0.04	0.05±0.05	0.07±0.09	0.07±0.10
Mean All	0.21	0.23	0.24	0.24	0.26	0.29	0.34
Std. All	0.08	0.09	0.11	0.13	0.13	0.16	0.19
