# Supplementary material for: Assessment of the human bone lacuno-canalicular network at the nanoscale and impact of spatial resolution
Source: Sci Rep. 2020 Mar 12;10:4567. doi: 10.1038/s41598-020-61269-8 (PMC7067834; doi:10.1038/s41598-020-61269-8)
Supplement: Supplementary file 7 — Supplementary Table S2:Quantitative parameters computed on the cropped reconstructed volumes at 120 nm. [file 41598_2020_61269_MOESM7_ESM.xlsx]

## Sheet: 120nm_pcm
	Lc.N	Lc.TV	BV	Lc.TV/BV (%)	Lc.N/BV	Lc.V	Cell.V	Lc.V/Cell.V (%)
		(10-5 mm3)	(10-3 mm3)		(104mm-3)	(µm3)	(104 µm3)
P1	7	0.19	0.18	1.06	4	265.9±129.2	2.2±1.1	2.01±2.21
P2	7	0.18	0.18	1.01	4	254.2±118.9	2.3±1.1	1.13±0.36
P3	3	0.1	0.18	0.55	1.7	329.8±160.6	3.1±1.9	1.24±0.73
P4	3	0.09	0.13	0.67	2.2	296.2±40.4	3.5±1.7	0.93±0.32
P5	8	0.31	0.16	1.91	4.9	387.0±176.9	1.6±0.5	2.32±0.75
P6	4	0.15	0.18	0.83	2.2	377.5±198.8	3.0±1.8	1.41±0.70
P7	5	0.15	0.15	1.01	3.4	298.9±195.5	2.6±0.6	1.24±0.94
Mean All	5.3	0.17	0.17	1.01	3.2	315.6	2.6	1.47
Std. All	1.9	0.07	0.02	0.41	1.1	152.1	1.2	1.17
Sample	Lc.S	Lc.L1	Lc.L2	Lc.L3	Lc.L1	Lc.L2	Lc.SMI
ID	(µm2)	(µm)	(µm)	(µm)	/Lc.L2	/Lc.L3
P1	289.6±80.8	17.4±4.0	7.8±2.1	4.3±1.0	2.4±0.9	1.9±0.5	3.2±0.4
P2	250.9±91.7	13.3±3.5	8.4±2.3	4.6±1.0	1.7±0.5	1.9±0.6	3.3±0.2
P3	307.1±75.8	16.0±2.2	8.7±2.2	5.2±1.2	2.0±0.8	1.7±0.4	3.2±0.3
P4	332.5±69.5	18.9±5.1	8.9±1.8	4.0±0.7	2.2±0.7	2.3±0.7	3.0±0.2
P5	356.1±118.5	16.4±4.1	9.0±1.8	5.9±1.4	1.9±0.5	1.6±0.3	3.4±0.6
P6	406.8±187.9	17.3±4.3	11.0±3.2	4.3±1.7	1.7±0.6	2.9±1.4	2.8±0.6
P7	339.3±157.6	17.5±4.5	9.3±2.6	4.1±1.0	1.9±0.5	2.3±0.6	2.7±0.4
Mean All	326	16.7	9	4.6	2	2.1	3.1
Std. All	117.6	4	2.3	1.3	0.6	0.7	0.5
Sample	Ca.TV	LCN.TV	Ca.TV/BV	LCN.TV/BV	Ca.V	Ca.V/Cell.V	Ca.V/Lc.V
ID	(10-5 mm3)	(10-5 mm3)	(%)	(%)	(µm3)	(%)	(%)
P1	0.08	0.26	0.44	1.49	110.5±61.0	0.53±0.15	47.6±26.0
P2	0.07	0.25	0.4	1.42	101.1±57.1	0.47±0.22	49.7±35.6
P3	0.02	0.12	0.12	0.67	73.3±10.4	0.29±0.12	25.2±9.2
P4	0.03	0.12	0.21	0.88	94.5±21.5	0.29±0.10	31.6±3.2
P5	0.07	0.38	0.45	2.36	90.1±41.0	0.58±0.27	25.1±10.6
P6	0.07	0.23	0.41	1.24	186.1±109.0	0.64±0.15	53.1±24.9
P7	0.01	0.16	0.08	1.1	24.7±8.7	0.10±0.04	9.6±2.9
Mean All	0.05	0.22	0.3	1.31	97.2	0.41	34.5
Std. All	0.03	0.09	0.15	0.51	65	0.24	25.2
Sample	Ca.N	Ca.N	Ca.N	Ca.N	Ca.N	Ca.N	Ca.N
ID	(r=1.2 µm)	(r=3.0 µm)	(r=4.8 µm)	(r=6.6 µm)	(r=8.4 µm)	(r=10.2 µm)	(r=12.0 µm)
P1	49.0±14.1	58.0±22.1	62.4±31.6	65.1±32.8	64.4±32.6	64.7±25.9	72.1±34.6
P2	50.0±24.5	54.4±33.8	57.0±36.5	57.1±38.0	50.1±36.0	49.0±34.7	46.0±34.1
P3	49.7±24.8	36.0±18.2	40.3±14.6	32.7±6.5	31.7±3.1	31.3±2.1	21.3±6.5
P4	58.3±5.5	46.3±11.4	38.0±18.1	43.3±22.1	37.0±13.1	32.7±19.5	26.3±12.9
P5	59.5±30.6	63.5±34.5	67.6±36.8	60.5±27.6	59.6±28.8	67.0±34.3	75.5±31.4
P6	63.3±41.9	67.3±39.7	78.5±41.3	80.0±50.6	84.8±40.7	86.5±50.3	98.3±48.9
P7	18.0±15.3	9.6±10.2	5.0±3.8	1.8±2.2	2.6±2.7	3.0±2.1	4.0±6.4
Mean All	49.6	50.2	52.7	51.3	49.6	50.9	53.7
Std. All	26.7	31.7	36.3	36.6	35.4	37.3	41.2
Sample	Ca.N/Lc.S	Ca.N/Lc.S	Ca.N/Lc.S	Ca.N/Lc.S	Ca.N/Lc.S	Ca.N/Lc.S	Ca.N/Lc.S
ID	(µm-2,	(µm-2,	(µm-2,	(µm-2,	(µm-2,	(µm-2,	(µm-2,
	r=1.2 µm)	r=3.0 µm)	r=4.8 µm)	r=6.6 µm)	r=8.4 µm)	r=10.2 µm)	r=12.0 µm)
P1	0.18±0.06	0.20±0.04	0.21±0.06	0.22±0.07	0.22±0.07	0.22±0.07	0.25±0.10
P2	0.21±0.07	0.23±0.11	0.24±0.12	0.25±0.14	0.21±0.12	0.21±0.13	0.20±0.15
P3	0.16±0.05	0.12±0.04	0.13±0.02	0.11±0.03	0.11±0.04	0.11±0.03	0.08±0.04
P4	0.18±0.05	0.14±0.03	0.11±0.04	0.13±0.05	0.11±0.03	0.10±0.05	0.08±0.05
P5	0.17±0.07	0.18±0.08	0.20±0.10	0.18±0.09	0.18±0.10	0.21±0.12	0.24±0.13
P6	0.15±0.05	0.16±0.05	0.20±0.08	0.20±0.11	0.22±0.08	0.22±0.12	0.26±0.14
P7	0.05±0.03	0.02±0.02	0.01±0.01	0.01±0.01	0.01±0.01	0.01±0.01	0.01±0.02
Mean All	0.16	0.16	0.17	0.17	0.16	0.17	0.18
Std. All	0.07	0.09	0.1	0.11	0.11	0.12	0.13
